# Supplementary material for: Genome-Wide Identification of the SAUR Gene Family in Wax Gourd (Benincasa hispida) and Functional Characterization of BhSAUR60 during Fruit Development
Source: Int J Mol Sci. 2022 Nov 14;23(22):14021. doi: 10.3390/ijms232214021 (PMC9694812; doi:10.3390/ijms232214021)
Supplement: Supplementary file 1 [file ijms-23-14021-s001.zip]

Archive with 2 entries (2 files):
- BhSAUR-Supplementary Figures.pdf
- BhSAUR-Supplementary Tables.xlsx
