# Supplementary material for: Genome-Wide Identification of the SAUR Gene Family in Wax Gourd (Benincasa hispida) and Functional Characterization of BhSAUR60 during Fruit Development
Source: Int J Mol Sci. 2022 Nov 14;23(22):14021. doi: 10.3390/ijms232214021 (PMC9694812; doi:10.3390/ijms232214021)
Supplement: Supplementary file 1 [file ijms-23-14021-s001.zip › BhSAUR-Supplementary Tables.xlsx]

## Sheet: Table S1
Table S1. Basic information of BhSAUR genes
Gene name	Gene ID	Transcript_id	Chr	Location：start	Location：end	ORF length (bp)	Predicted protein length (aa)	Theoretical isoelectric point	Molecular weight (kDa)	Predicted subcellular localization
BhSAUR1	Bhi01G000397	Bhi01M000397	chr1	9703709	9704751	315	104	8.99	12.1898	Chloroplast
BhSAUR2	Bhi01G000841	Bhi01M000841	chr1	22640842	22642528	507	168	10.67	19.3072	Mitochondrion
BhSAUR3	Bhi01G002226	Bhi01M002226	chr1	70689767	70690141	375	124	6.58	13.7615	Nucleus
BhSAUR4	Bhi03G000651	Bhi03M000651	chr3	16336289	16337297	324	107	8.91	12.12	Chloroplast. Nucleus
BhSAUR5	Bhi03G001207	Bhi03M001207	chr3	33186394	33186790	396	131	5.02	15.1205	Chloroplast
BhSAUR6	Bhi03G001413	Bhi03M001413	chr3	38217920	38218324	405	134	5.8	15.0952	Chloroplast. Cytoplasm. Nucleus
BhSAUR7	Bhi03G002226	Bhi03M002226	chr3	67330988	67331831	339	112	8.89	13.5425	Nucleus
BhSAUR8	Bhi04G000220	Bhi04M000220	chr4	5984202	5985154	330	109	8.91	12.3954	Nucleus
BhSAUR9	Bhi05G001403	Bhi05M001403	chr5	53546738	53547320	447	148	9.22	16.6376	Nucleus
BhSAUR10	Bhi05G001507	Bhi05M001507	chr5	56184179	56184517	339	112	7.96	12.5514	Chloroplast. Nucleus
BhSAUR11	Bhi05G001508	Bhi05M001508	chr5	56230729	56231037	309	102	7.81	11.307	Chloroplast
BhSAUR12	Bhi05G001509	Bhi05M001509	chr5	56243815	56244610	390	129	9.63	14.9863	Nucleus
BhSAUR13	Bhi05G001510	Bhi05M001510	chr5	56248113	56248723	273	90	8.54	10.445	Chloroplast. Nucleus
BhSAUR14	Bhi05G001511	Bhi05M001511	chr5	56290783	56291743	225	74	6.9	8.27144	Nucleus
BhSAUR15	Bhi05G001512	Bhi05M001512	chr5	56294170	56295325	258	85	6.25	9.7533	Chloroplast
BhSAUR16	Bhi05G001513	Bhi05M001513	chr5	56297072	56297496	258	85	6.81	9.79637	Chloroplast. Nucleus
BhSAUR17	Bhi05G001514	Bhi05M001514	chr5	56302989	56303548	255	84	6.39	9.61717	Nucleus
BhSAUR18	Bhi05G001517	Bhi05M001517	chr5	56325887	56326156	270	89	6.55	10.0847	Chloroplast. Nucleus
BhSAUR19	Bhi05G001519	Bhi05M001519	chr5	56348210	56348865	303	100	5.76	11.2016	Chloroplast. Nucleus
BhSAUR20	Bhi05G001520	Bhi05M001520	chr5	56351492	56352012	303	100	6.7	11.0425	Chloroplast
BhSAUR21	Bhi05G001521	Bhi05M001521	chr5	56354340	56354627	288	95	9.65	10.9136	Nucleus
BhSAUR22	Bhi05G001522	Bhi05M001522	chr5	56356051	56356353	303	100	8.79	11.1577	Chloroplast
BhSAUR23	Bhi05G001523	Bhi05M001523	chr5	56357447	56358284	303	100	8.64	11.3861	Chloroplast
BhSAUR24	Bhi05G001524	Bhi05M001524	chr5	56360633	56360935	303	100	5.73	11.1015	Chloroplast
BhSAUR25	Bhi05G001525	Bhi05M001525	chr5	56363395	56364134	291	96	6.71	10.5991	Chloroplast
BhSAUR26	Bhi05G001526	Bhi05M001526	chr5	56365455	56370543	255	84	7.83	9.53195	Chloroplast. Nucleus
BhSAUR27	Bhi05G001527	Bhi05M001527	chr5	56400537	56401633	303	100	8.91	11.0188	Nucleus
BhSAUR28	Bhi05G001528	Bhi05M001528	chr5	56464149	56465151	459	152	9.96	17.1776	Nucleus
BhSAUR29	Bhi05G001742	Bhi05M001742	chr5	61889414	61890900	393	130	8.66	14.6588	Nucleus
BhSAUR30	Bhi08G000213	Bhi08M000213	chr8	9022289	9022976	432	143	6.32	16.0764	Chloroplast
BhSAUR31	Bhi08G001249	Bhi08M001249	chr8	43683912	43684724	501	166	9.34	17.9686	Chloroplast
BhSAUR32	Bhi09G000163	Bhi09M000163	chr9	4496951	4497436	486	161	8.75	18.4283	Nucleus
BhSAUR33	Bhi09G000220	Bhi09M000220	chr9	5959369	5959740	372	123	5.67	13.5185	Nucleus
BhSAUR34	Bhi09G001800	Bhi09M001800	chr9	59744179	59744851	324	107	8.66	12.067	Nucleus
BhSAUR35	Bhi09G001804	Bhi09M001804	chr9	59878215	59879617	453	150	9.76	17.1389	Chloroplast. Nucleus
BhSAUR36	Bhi09G002035	Bhi09M002035	chr9	65301861	65302672	516	171	9.43	18.7207	Chloroplast
BhSAUR37	Bhi09G003017	Bhi09M003017	chr9	92080553	92081316	447	148	5.5	17.1955	Nucleus
BhSAUR38	Bhi10G000123	Bhi10M000123	chr10	3386029	3387025	408	135	4.6	14.9328	Cytoplasm
BhSAUR39	Bhi10G000741	Bhi10M000741	chr10	19540110	19541262	432	143	8.69	16.0113	Chloroplast. Nucleus
BhSAUR40	Bhi10G001515	Bhi10M001515	chr10	47734593	47734886	294	97	9.14	10.9528	Chloroplast
BhSAUR41	Bhi10G001516	Bhi10M001516	chr10	47737533	47737826	294	97	9.39	10.9078	Chloroplast
BhSAUR42	Bhi10G001517	Bhi10M001517	chr10	47740194	47740487	294	97	9.44	10.9979	Chloroplast
BhSAUR43	Bhi10G001518	Bhi10M001518	chr10	47743248	47743526	279	92	9.58	10.4492	Chloroplast
BhSAUR44	Bhi10G001519	Bhi10M001519	chr10	47743940	47744233	294	97	9.25	11.0279	Chloroplast
BhSAUR45	Bhi10G001520	Bhi10M001520	chr10	47747279	47747572	294	97	9.62	10.8306	Chloroplast
BhSAUR46	Bhi10G001522	Bhi10M001522	chr10	47750229	47752573	294	97	9.52	11.126	Chloroplast
BhSAUR47	Bhi10G001523	Bhi10M001523	chr10	47755267	47755964	294	97	9.76	10.8067	Chloroplast
BhSAUR48	Bhi10G001524	Bhi10M001524	chr10	47776869	47777162	294	97	8.89	10.9347	Chloroplast. Nucleus
BhSAUR49	Bhi10G001525	Bhi10M001525	chr10	47781127	47781420	294	97	9.52	10.99	Chloroplast
BhSAUR50	Bhi10G001526	Bhi10M001526	chr10	47784545	47784838	294	97	8.89	10.9307	Chloroplast. Nucleus
BhSAUR51	Bhi10G001527	Bhi10M001527	chr10	47816476	47817123	294	97	9.51	10.9316	Chloroplast
BhSAUR52	Bhi10G001528	Bhi10M001528	chr10	47819525	47820351	294	97	9.52	10.9228	Chloroplast. Nucleus
BhSAUR53	Bhi10G001529	Bhi10M001529	chr10	47832945	47833567	297	98	8.69	10.8606	Chloroplast
BhSAUR54	Bhi10G001531	Bhi10M001531	chr10	47857071	47857622	249	82	7.77	9.18055	Nucleus
BhSAUR55	Bhi10G001532	Bhi10M001532	chr10	47861105	47863860	288	95	9.36	10.8305	Chloroplast
BhSAUR56	Bhi10G001533	Bhi10M001533	chr10	47872602	47874060	288	95	7.85	10.5661	Chloroplast. Nucleus
BhSAUR57	Bhi10G001534	Bhi10M001534	chr10	47890556	47890843	288	95	7.84	10.7093	Chloroplast
BhSAUR58	Bhi10G001535	Bhi10M001535	chr10	47899342	47899635	294	97	9.58	10.9359	Chloroplast
BhSAUR59	Bhi10G001536	Bhi10M001536	chr10	47900084	47901847	294	97	6.82	10.9455	Chloroplast
BhSAUR60	Bhi10G001538	Bhi10M001538	chr10	47926415	47928243	333	110	7.76	12.4824	Nucleus
BhSAUR61	Bhi10G001540	Bhi10M001540	chr10	47964064	47965102	462	153	9.71	17.4801	Nucleus
BhSAUR62	Bhi11G001932	Bhi11M001932	chr11	63234782	63235141	360	119	8.39	13.3605	Chloroplast
BhSAUR63	Bhi12G000595	Bhi12M000595	chr12	20268679	20270897	378	125	6.73	14.4744	Nucleus
BhSAUR64	Bhi12G001873	Bhi12M001873	chr12	65544341	65545059	573	190	10.14	22.2927	Cell membrane. Chloroplast. Mitochondrion. Nucleus. Peroxisome
BhSAUR65	Bhi12G001960	Bhi12M001960	chr12	69750687	69751466	306	101	6.28	11.8395	Nucleus
BhSAUR66	Bhi12G002149	Bhi12M002149	chr12	76198871	76200097	528	175	9.16	19.7765	Chloroplast
BhSAUR67	BhiUN159G48	BhiUN159M48	Contig159	1381485	1384077	513	170	5.19	19.0192	Nucleus
BhSAUR68	BhiUN285G18	BhiUN285M18	Contig285	434270	435194	453	150	10.57	17.3172	Chloroplast. Mitochondrion

## Sheet: Table S2
Table S2. Duplication modes of BhSAUR genes
Gene name	Gene ID	Duplication type
BhSAUR1	Bhi01G000397	dispersed
BhSAUR6	Bhi03G001413	dispersed
BhSAUR30	Bhi08G000213	dispersed
BhSAUR32	Bhi09G000163	dispersed
BhSAUR37	Bhi09G003017	dispersed
BhSAUR62	Bhi11G001932	dispersed
BhSAUR63	Bhi12G000595	dispersed
BhSAUR18	Bhi05G001517	proximal
BhSAUR34	Bhi09G001800	proximal
BhSAUR35	Bhi09G001804	proximal
BhSAUR60	Bhi10G001538	proximal
BhSAUR61	Bhi10G001540	proximal
BhSAUR11	Bhi05G001508	tandem
BhSAUR12	Bhi05G001509	tandem
BhSAUR13	Bhi05G001510	tandem
BhSAUR14	Bhi05G001511	tandem
BhSAUR15	Bhi05G001512	tandem
BhSAUR16	Bhi05G001513	tandem
BhSAUR17	Bhi05G001514	tandem
BhSAUR19	Bhi05G001519	tandem
BhSAUR20	Bhi05G001520	tandem
BhSAUR21	Bhi05G001521	tandem
BhSAUR22	Bhi05G001522	tandem
BhSAUR23	Bhi05G001523	tandem
BhSAUR24	Bhi05G001524	tandem
BhSAUR25	Bhi05G001525	tandem
BhSAUR26	Bhi05G001526	tandem
BhSAUR27	Bhi05G001527	tandem
BhSAUR28	Bhi05G001528	tandem
BhSAUR41	Bhi10G001516	tandem
BhSAUR42	Bhi10G001517	tandem
BhSAUR43	Bhi10G001518	tandem
BhSAUR44	Bhi10G001519	tandem
BhSAUR45	Bhi10G001520	tandem
BhSAUR46	Bhi10G001522	tandem
BhSAUR47	Bhi10G001523	tandem
BhSAUR48	Bhi10G001524	tandem
BhSAUR49	Bhi10G001525	tandem
BhSAUR50	Bhi10G001526	tandem
BhSAUR51	Bhi10G001527	tandem
BhSAUR52	Bhi10G001528	tandem
BhSAUR53	Bhi10G001529	tandem
BhSAUR54	Bhi10G001531	tandem
BhSAUR55	Bhi10G001532	tandem
BhSAUR56	Bhi10G001533	tandem
BhSAUR57	Bhi10G001534	tandem
BhSAUR58	Bhi10G001535	tandem
BhSAUR59	Bhi10G001536	tandem
BhSAUR2	Bhi01G000841	transposed
BhSAUR7	Bhi03G002226	transposed
BhSAUR64	Bhi12G001873	transposed
BhSAUR65	Bhi12G001960	transposed
BhSAUR3	Bhi01G002226	wgd
BhSAUR4	Bhi03G000651	wgd
BhSAUR5	Bhi03G001207	wgd
BhSAUR8	Bhi04G000220	wgd
BhSAUR9	Bhi05G001403	wgd
BhSAUR10	Bhi05G001507	wgd
BhSAUR29	Bhi05G001742	wgd
BhSAUR31	Bhi08G001249	wgd
BhSAUR33	Bhi09G000220	wgd
BhSAUR36	Bhi09G002035	wgd
BhSAUR38	Bhi10G000123	wgd
BhSAUR39	Bhi10G000741	wgd
BhSAUR40	Bhi10G001515	wgd
BhSAUR66	Bhi12G002149	wgd

## Sheet: Table S3
Table S3. Ka, Ks, and Ka/Ks values of BhSAUR gene pairs
Gene pair name	Gene pair ID	Ka	Ks	Ka/Ks	P-value (Fisher)
BhSAUR1-BhSAUR63	Bhi01M000397-Bhi12M000595	0.213004	4.0172	0.053023	0
BhSAUR3-BhSAUR33	Bhi01M002226-Bhi09M000220	0.267785	3.78997	0.070656	0
BhSAUR4-BhSAUR8	Bhi03M000651-Bhi04M000220	0.273568	3.79539	0.072079	0
BhSAUR39-BhSAUR29	Bhi10M000741-Bhi05M001742	0.140367	3.65714	0.038382	2.89e-71
BhSAUR40-BhSAUR10	Bhi10M001515-Bhi05M001507	0.307333	3.63773	0.084485	0
BhSAUR43-BhSAUR12	Bhi10M001518-Bhi05M001509	0.407925	3.02792	0.134721	0
BhSAUR48-BhSAUR14	Bhi10M001524-Bhi05M001511	0.203863	3.51337	0.058025	0
BhSAUR57-BhSAUR19	Bhi10M001534-Bhi05M001519	0.232157	1.39398	0.166543	7.53e-26
BhSAUR58-BhSAUR23	Bhi10M001535-Bhi05M001523	0.304506	3.17631	0.095868	0
BhSAUR60-BhSAUR27	Bhi10M001538-Bhi05M001527	0.175618	3.32486	0.05282	0
BhSAUR61-BhSAUR28	Bhi10M001540-Bhi05M001528	0.206781	3.37041	0.061352	0
BhSAUR62-BhSAUR6	Bhi11M001932-Bhi03M001413	0.350873	3.0278	0.115884	0
BhSAUR66-BhSAUR31	Bhi12M002149-Bhi08M001249	0.396156	2.90419	0.136409	0

## Sheet: Table S4
Table S4. Collinear SAUR gene pairs across four cucurbit crops
Gene pair ID
Bhi-Bhi01M000397	Cla-Cla004867
Bhi-Bhi01M000397	Cla-Cla021120
Bhi-Bhi01M000841	Cla-Cla021848
Bhi-Bhi01M002226	Cla-Cla012544
Bhi-Bhi01M002226	Cla-Cla015521
Bhi-Bhi03M000651	Cla-Cla014274
Bhi-Bhi03M000651	Cla-Cla020821
Bhi-Bhi03M000651	Cla-Cla022435
Bhi-Bhi03M001413	Cla-Cla017679
Bhi-Bhi03M001413	Cla-Cla018405
Bhi-Bhi03M002226	Cla-Cla008029
Bhi-Bhi04M000220	Cla-Cla014274
Bhi-Bhi04M000220	Cla-Cla015870
Bhi-Bhi04M000220	Cla-Cla020821
Bhi-Bhi04M000220	Cla-Cla022435
Bhi-Bhi05M000383	Cla-Cla016189
Bhi-Bhi05M001403	Cla-Cla015782
Bhi-Bhi05M001507	Cla-Cla016638
Bhi-Bhi05M001507	Cla-Cla015856
Bhi-Bhi05M001508	Cla-Cla015857
Bhi-Bhi05M001509	Cla-Cla015858
Bhi-Bhi05M001510	Cla-Cla015859
Bhi-Bhi05M001511	Cla-Cla016632
Bhi-Bhi05M001519	Cla-Cla015863
Bhi-Bhi05M001521	Cla-Cla016623
Bhi-Bhi05M001526	Cla-Cla016621
Bhi-Bhi05M001527	Cla-Cla016617
Bhi-Bhi05M001527	Cla-Cla015870
Bhi-Bhi05M001528	Cla-Cla016616
Bhi-Bhi05M001528	Cla-Cla015871
Bhi-Bhi05M001742	Cla-Cla013463
Bhi-Bhi05M001742	Cla-Cla005501
Bhi-Bhi08M000213	Cla-Cla008714
Bhi-Bhi08M000213	Cla-Cla005087
Bhi-Bhi08M001249	Cla-Cla002638
Bhi-Bhi09M000163	Cla-Cla015473
Bhi-Bhi09M000220	Cla-Cla012544
Bhi-Bhi09M000220	Cla-Cla015521
Bhi-Bhi09M001800	Cla-Cla020821
Bhi-Bhi09M001800	Cla-Cla022435
Bhi-Bhi09M001804	Cla-Cla020819
Bhi-Bhi09M002035	Cla-Cla009987
Bhi-Bhi10M000123	Cla-Cla008714
Bhi-Bhi10M000741	Cla-Cla013463
Bhi-Bhi10M000741	Cla-Cla005501
Bhi-Bhi10M001517	Cla-Cla016636
Bhi-Bhi10M001519	Cla-Cla016629
Bhi-Bhi10M001526	Cla-Cla016626
Bhi-Bhi10M001532	Cla-Cla016622
Bhi-Bhi10M001533	Cla-Cla016621
Bhi-Bhi10M001534	Cla-Cla016619
Bhi-Bhi10M001534	Cla-Cla015859
Bhi-Bhi10M001536	Cla-Cla015863
Bhi-Bhi10M001538	Cla-Cla016617
Bhi-Bhi10M001538	Cla-Cla015870
Bhi-Bhi10M001540	Cla-Cla016616
Bhi-Bhi10M001540	Cla-Cla015871
Bhi-Bhi11M001932	Cla-Cla017679
Bhi-Bhi11M001932	Cla-Cla018405
Bhi-Bhi12M000595	Cla-Cla021120
Bhi-Bhi12M001873	Cla-Cla006646
Bhi-Bhi12M001960	Cla-Cla006703
Bhi-Bhi12M002149	Cla-Cla001500
Bhi-BhiUN159M48	Cla-Cla001873
Bhi-BhiUN285M18	Cla-Cla005678
Cla-Cla014274	Cme-MELO3C010999T1
Cla-Cla014274	Cme-MELO3C003763T1
Cla-Cla004867	Cme-MELO3C005991T1
Cla-Cla014274	Cme-MELO3C007893T1
Cla-Cla004867	Cme-MELO3C005913T1
Cla-Cla017679	Cme-MELO3C009483T1
Cla-Cla005678	Cme-MELO3C013972T1
Cla-Cla017679	Cme-MELO3C024553T1
Cla-Cla016616	Cme-MELO3C013403T1
Cla-Cla016617	Cme-MELO3C013402T1
Cla-Cla016620	Cme-MELO3C013396T1
Cla-Cla001873	Cme-MELO3C022909T1
Cla-Cla016617	Cme-MELO3C020752T1
Cla-Cla016619	Cme-MELO3C020755T1
Cla-Cla016623	Cme-MELO3C020762T1
Cla-Cla016626	Cme-MELO3C020768T1
Cla-Cla016634	Cme-MELO3C020771T1
Cla-Cla008714	Cme-MELO3C026914T1
Cla-Cla015782	Cme-MELO3C013302T1
Cla-Cla015856	Cme-MELO3C013384T1
Cla-Cla015857	Cme-MELO3C013385T1
Cla-Cla015858	Cme-MELO3C013386T1
Cla-Cla015859	Cme-MELO3C013387T1
Cla-Cla015863	Cme-MELO3C013393T1
Cla-Cla015864	Cme-MELO3C013394T1
Cla-Cla015869	Cme-MELO3C013396T1
Cla-Cla015870	Cme-MELO3C013402T1
Cla-Cla015871	Cme-MELO3C013403T1
Cla-Cla015856	Cme-MELO3C020771T1
Cla-Cla015859	Cme-MELO3C020755T1
Cla-Cla015860	Cme-MELO3C020753T1
Cla-Cla015870	Cme-MELO3C020752T1
Cla-Cla013463	Cme-MELO3C019649T1
Cla-Cla015870	Cme-MELO3C010999T1
Cla-Cla008714	Cme-MELO3C024464T1
Cla-Cla005087	Cme-MELO3C004966T1
Cla-Cla002638	Cme-MELO3C002378T1
Cla-Cla018405	Cme-MELO3C009483T1
Cla-Cla018306	Cme-MELO3C014219T1
Cla-Cla018405	Cme-MELO3C024553T1
Cla-Cla008029	Cme-MELO3C009007T1
Cla-Cla020821	Cme-MELO3C010999T1
Cla-Cla020821	Cme-MELO3C003763T1
Cla-Cla020819	Cme-MELO3C003765T1
Cla-Cla009987	Cme-MELO3C003599T1
Cla-Cla021120	Cme-MELO3C005991T1
Cla-Cla021848	Cme-MELO3C006771T1
Cla-Cla020821	Cme-MELO3C007893T1
Cla-Cla021120	Cme-MELO3C005913T1
Cla-Cla006646	Cme-MELO3C021167T1
Cla-Cla006703	Cme-MELO3C022261T1
Cla-Cla001500	Cme-MELO3C022337T1
Cla-Cla012544	Cme-MELO3C024323T1
Cla-Cla012544	Cme-MELO3C022688T1
Cla-Cla022435	Cme-MELO3C013402T1
Cla-Cla022435	Cme-MELO3C010999T1
Cla-Cla013759	Cme-MELO3C019811T1
Cla-Cla022435	Cme-MELO3C003763T1
Cla-Cla022435	Cme-MELO3C007893T1
Cla-Cla015521	Cme-MELO3C024323T1
Cla-Cla015473	Cme-MELO3C024273T1
Cla-Cla005501	Cme-MELO3C019649T1
Cla-Cla015521	Cme-MELO3C022688T1
Cla-Cla016189	Cme-MELO3C003403T1
Cme-MELO3C026914T1	Csa-Csa6G147590.1
Cme-MELO3C013384T1	Csa-Csa2G258820.1
Cme-MELO3C013386T1	Csa-Csa2G258800.1
Cme-MELO3C013401T1	Csa-Csa2G258640.1
Cme-MELO3C013402T1	Csa-Csa2G258100.1
Cme-MELO3C013403T1	Csa-Csa2G257100.1
Cme-MELO3C013402T1	Csa-Csa2G366710.1
Cme-MELO3C024323T1	Csa-Csa3G646510.1
Cme-MELO3C024273T1	Csa-Csa7G447190.1
Cme-MELO3C024323T1	Csa-Csa7G448680.1
Cme-MELO3C013302T1	Csa-Csa7G018810.1
Cme-MELO3C013384T1	Csa-Csa7G009150.1
Cme-MELO3C013385T1	Csa-Csa7G009100.1
Cme-MELO3C013394T1	Csa-Csa7G008960.1
Cme-MELO3C013401T1	Csa-Csa7G008440.1
Cme-MELO3C013402T1	Csa-Csa7G008430.1
Cme-MELO3C013403T1	Csa-Csa7G007930.1
Cme-MELO3C022909T1	Csa-Csa5G534970.1
Cme-MELO3C020771T1	Csa-Csa2G258810.1
Cme-MELO3C020770T1	Csa-Csa2G258800.1
Cme-MELO3C020769T1	Csa-Csa2G258730.1
Cme-MELO3C020768T1	Csa-Csa2G258700.1
Cme-MELO3C020757T1	Csa-Csa2G258660.1
Cme-MELO3C020756T1	Csa-Csa2G258640.1
Cme-MELO3C020755T1	Csa-Csa2G258610.1
Cme-MELO3C020752T1	Csa-Csa2G258100.1
Cme-MELO3C021167T1	Csa-Csa6G007440.1
Cme-MELO3C019649T1	Csa-Csa6G137590.1
Cme-MELO3C022337T1	Csa-Csa6G092560.1
Cme-MELO3C022261T1	Csa-Csa6G106780.1
Cme-MELO3C019649T1	Csa-Csa7G238400.1
Cme-MELO3C004966T1	Csa-Csa1G103250.1
Cme-MELO3C002378T1	Csa-Csa1G051690.1
Cme-MELO3C010999T1	Csa-Csa2G366710.1
Cme-MELO3C010999T1	Csa-Csa3G872040.1
Cme-MELO3C019811T1	Csa-Csa6G405980.1
Cme-MELO3C010999T1	Csa-Csa6G505810.1
Cme-MELO3C010999T1	Csa-Csa7G008430.1
Cme-MELO3C003763T1	Csa-Csa2G366710.1
Cme-MELO3C022688T1	Csa-Csa3G646510.1
Cme-MELO3C009483T1	Csa-Csa3G777530.1
Cme-MELO3C003403T1	Csa-Csa3G902380.1
Cme-MELO3C003599T1	Csa-Csa3G883020.1
Cme-MELO3C003763T1	Csa-Csa3G872040.1
Cme-MELO3C003765T1	Csa-Csa3G866530.1
Cme-MELO3C009483T1	Csa-Csa6G452710.1
Cme-MELO3C003763T1	Csa-Csa6G505810.1
Cme-MELO3C022688T1	Csa-Csa7G448680.1
Cme-MELO3C005991T1	Csa-Csa3G118740.1
Cme-MELO3C006771T1	Csa-Csa3G171820.1
Cme-MELO3C013972T1	Csa-Csa3G035310.1
Cme-MELO3C005991T1	Csa-Csa5G139100.1
Cme-MELO3C010571T1	Csa-Csa4G607030.1
Cme-MELO3C007893T1	Csa-Csa2G366710.1
Cme-MELO3C007893T1	Csa-Csa3G872040.1
Cme-MELO3C024553T1	Csa-Csa3G777530.1
Cme-MELO3C009007T1	Csa-Csa4G556180.1
Cme-MELO3C007893T1	Csa-Csa6G505810.1
Cme-MELO3C024553T1	Csa-Csa6G452710.1
Cme-MELO3C024464T1	Csa-Csa6G446450.1
Cme-MELO3C024464T1	Csa-Csa6G147590.1
Cme-MELO3C005913T1	Csa-Csa3G118740.1
Cme-MELO3C005913T1	Csa-Csa5G139100.1

## Sheet: Table S5
Table S5. Accession numbers of genes in this study
Gene name	Accession number	Species
ClaSAUR1	Cla004867	Citrullus lanatus
ClaSAUR2	Cla014274	Citrullus lanatus
ClaSAUR3	Cla015782	Citrullus lanatus
ClaSAUR4	Cla015856	Citrullus lanatus
ClaSAUR5	Cla015857	Citrullus lanatus
ClaSAUR6	Cla015858	Citrullus lanatus
ClaSAUR7	Cla015859	Citrullus lanatus
ClaSAUR8	Cla015860	Citrullus lanatus
ClaSAUR9	Cla015862	Citrullus lanatus
ClaSAUR10	Cla015863	Citrullus lanatus
ClaSAUR11	Cla015864	Citrullus lanatus
ClaSAUR12	Cla015865	Citrullus lanatus
ClaSAUR13	Cla015866	Citrullus lanatus
ClaSAUR14	Cla015867	Citrullus lanatus
ClaSAUR15	Cla015868	Citrullus lanatus
ClaSAUR16	Cla015869	Citrullus lanatus
ClaSAUR17	Cla015870	Citrullus lanatus
ClaSAUR18	Cla015871	Citrullus lanatus
ClaSAUR19	Cla013463	Citrullus lanatus
ClaSAUR20	Cla008714	Citrullus lanatus
ClaSAUR21	Cla005087	Citrullus lanatus
ClaSAUR22	Cla008029	Citrullus lanatus
ClaSAUR23	Cla018306	Citrullus lanatus
ClaSAUR24	Cla018405	Citrullus lanatus
ClaSAUR25	Cla021120	Citrullus lanatus
ClaSAUR26	Cla021848	Citrullus lanatus
ClaSAUR27	Cla020821	Citrullus lanatus
ClaSAUR28	Cla020819	Citrullus lanatus
ClaSAUR29	Cla009987	Citrullus lanatus
ClaSAUR30	Cla001500	Citrullus lanatus
ClaSAUR31	Cla006646	Citrullus lanatus
ClaSAUR32	Cla006703	Citrullus lanatus
ClaSAUR33	Cla012544	Citrullus lanatus
ClaSAUR34	Cla013759	Citrullus lanatus
ClaSAUR35	Cla022435	Citrullus lanatus
ClaSAUR36	Cla015521	Citrullus lanatus
ClaSAUR37	Cla015473	Citrullus lanatus
ClaSAUR38	Cla016189	Citrullus lanatus
ClaSAUR39	Cla005501	Citrullus lanatus
ClaSAUR40	Cla005678	Citrullus lanatus
ClaSAUR41	Cla017679	Citrullus lanatus
ClaSAUR42	Cla016616	Citrullus lanatus
ClaSAUR43	Cla016617	Citrullus lanatus
ClaSAUR44	Cla016619	Citrullus lanatus
ClaSAUR45	Cla016620	Citrullus lanatus
ClaSAUR46	Cla016621	Citrullus lanatus
ClaSAUR47	Cla016622	Citrullus lanatus
ClaSAUR48	Cla016623	Citrullus lanatus
ClaSAUR49	Cla016625	Citrullus lanatus
ClaSAUR50	Cla016626	Citrullus lanatus
ClaSAUR51	Cla016627	Citrullus lanatus
ClaSAUR52	Cla016628	Citrullus lanatus
ClaSAUR53	Cla016629	Citrullus lanatus
ClaSAUR54	Cla016630	Citrullus lanatus
ClaSAUR55	Cla016631	Citrullus lanatus
ClaSAUR56	Cla016632	Citrullus lanatus
ClaSAUR57	Cla016633	Citrullus lanatus
ClaSAUR58	Cla016634	Citrullus lanatus
ClaSAUR59	Cla016635	Citrullus lanatus
ClaSAUR60	Cla016636	Citrullus lanatus
ClaSAUR61	Cla016637	Citrullus lanatus
ClaSAUR62	Cla016638	Citrullus lanatus
ClaSAUR63	Cla016640	Citrullus lanatus
ClaSAUR64	Cla016641	Citrullus lanatus
ClaSAUR65	Cla001873	Citrullus lanatus
CmSAUR1	MELO3C013302	Cucumis melo
CmSAUR2	MELO3C013384	Cucumis melo
CmSAUR3	MELO3C013385	Cucumis melo
CmSAUR4	MELO3C013386	Cucumis melo
CmSAUR5	MELO3C013387	Cucumis melo
CmSAUR6	MELO3C013390	Cucumis melo
CmSAUR7	MELO3C013391	Cucumis melo
CmSAUR8	MELO3C013393	Cucumis melo
CmSAUR9	MELO3C013394	Cucumis melo
CmSAUR10	MELO3C013396	Cucumis melo
CmSAUR11	MELO3C013397	Cucumis melo
CmSAUR12	MELO3C013398	Cucumis melo
CmSAUR13	MELO3C013399	Cucumis melo
CmSAUR14	MELO3C013400	Cucumis melo
CmSAUR15	MELO3C013401	Cucumis melo
CmSAUR16	MELO3C013402	Cucumis melo
CmSAUR17	MELO3C013403	Cucumis melo
CmSAUR18	MELO3C024273	Cucumis melo
CmSAUR19	MELO3C024323	Cucumis melo
CmSAUR20	MELO3C019811	Cucumis melo
CmSAUR21	MELO3C010999	Cucumis melo
CmSAUR22	MELO3C003403	Cucumis melo
CmSAUR23	MELO3C003599	Cucumis melo
CmSAUR24	MELO3C003763	Cucumis melo
CmSAUR25	MELO3C003765	Cucumis melo
CmSAUR26	MELO3C022688	Cucumis melo
CmSAUR27	MELO3C009483	Cucumis melo
CmSAUR28	MELO3C005991	Cucumis melo
CmSAUR29	MELO3C006771	Cucumis melo
CmSAUR30	MELO3C013972	Cucumis melo
CmSAUR31	MELO3C010571	Cucumis melo
CmSAUR32	MELO3C007893	Cucumis melo
CmSAUR33	MELO3C024553	Cucumis melo
CmSAUR34	MELO3C024464	Cucumis melo
CmSAUR35	MELO3C020751	Cucumis melo
CmSAUR36	MELO3C009007	Cucumis melo
CmSAUR37	MELO3C014219	Cucumis melo
CmSAUR38	MELO3C005913	Cucumis melo
CmSAUR39	MELO3C022909	Cucumis melo
CmSAUR40	MELO3C020771	Cucumis melo
CmSAUR41	MELO3C020770	Cucumis melo
CmSAUR42	MELO3C020769	Cucumis melo
CmSAUR43	MELO3C020768	Cucumis melo
CmSAUR44	MELO3C020767	Cucumis melo
CmSAUR45	MELO3C020766	Cucumis melo
CmSAUR46	MELO3C020765	Cucumis melo
CmSAUR47	MELO3C020764	Cucumis melo
CmSAUR48	MELO3C020763	Cucumis melo
CmSAUR49	MELO3C020762	Cucumis melo
CmSAUR50	MELO3C020761	Cucumis melo
CmSAUR51	MELO3C020760	Cucumis melo
CmSAUR52	MELO3C020758	Cucumis melo
CmSAUR53	MELO3C020757	Cucumis melo
CmSAUR54	MELO3C020756	Cucumis melo
CmSAUR55	MELO3C020755	Cucumis melo
CmSAUR56	MELO3C020754	Cucumis melo
CmSAUR57	MELO3C020753	Cucumis melo
CmSAUR58	MELO3C020752	Cucumis melo
CmSAUR59	MELO3C019649	Cucumis melo
CmSAUR60	MELO3C021167	Cucumis melo
CmSAUR61	MELO3C022261	Cucumis melo
CmSAUR62	MELO3C022337	Cucumis melo
CmSAUR63	MELO3C004966	Cucumis melo
CmSAUR64	MELO3C002378	Cucumis melo
CmSAUR65	MELO3C026914	Cucumis melo
CmSAUR66	MELO3C000885	Cucumis melo
CsaSAUR1	Csa1G051690	Cucumis sativus
CsaSAUR2	Csa1G103250	Cucumis sativus
CsaSAUR3	Csa2G257100	Cucumis sativus
CsaSAUR4	Csa2G258100	Cucumis sativus
CsaSAUR5	Csa2G258610	Cucumis sativus
CsaSAUR6	Csa2G258620	Cucumis sativus
CsaSAUR7	Csa2G258630	Cucumis sativus
CsaSAUR8	Csa2G258640	Cucumis sativus
CsaSAUR9	Csa2G258660	Cucumis sativus
CsaSAUR10	Csa2G258670	Cucumis sativus
CsaSAUR11	Csa2G258690	Cucumis sativus
CsaSAUR12	Csa2G258700	Cucumis sativus
CsaSAUR13	Csa2G258710	Cucumis sativus
CsaSAUR14	Csa2G258720	Cucumis sativus
CsaSAUR15	Csa2G258730	Cucumis sativus
CsaSAUR16	Csa2G258740	Cucumis sativus
CsaSAUR17	Csa2G258750	Cucumis sativus
CsaSAUR18	Csa2G258760	Cucumis sativus
CsaSAUR19	Csa2G258770	Cucumis sativus
CsaSAUR20	Csa2G258780	Cucumis sativus
CsaSAUR21	Csa2G258790	Cucumis sativus
CsaSAUR22	Csa2G258800	Cucumis sativus
CsaSAUR23	Csa2G258810	Cucumis sativus
CsaSAUR24	Csa2G258820	Cucumis sativus
CsaSAUR25	Csa2G258830	Cucumis sativus
CsaSAUR26	Csa2G366710	Cucumis sativus
CsaSAUR27	Csa3G035310	Cucumis sativus
CsaSAUR28	Csa3G118740	Cucumis sativus
CsaSAUR29	Csa3G171820	Cucumis sativus
CsaSAUR30	Csa3G346940	Cucumis sativus
CsaSAUR31	Csa3G646510	Cucumis sativus
CsaSAUR32	Csa3G777530	Cucumis sativus
CsaSAUR33	Csa3G866530	Cucumis sativus
CsaSAUR34	Csa3G872040	Cucumis sativus
CsaSAUR35	Csa3G883020	Cucumis sativus
CsaSAUR36	Csa3G902380	Cucumis sativus
CsaSAUR37	Csa4G556180	Cucumis sativus
CsaSAUR38	Csa5G139100	Cucumis sativus
CsaSAUR39	Csa5G534970	Cucumis sativus
CsaSAUR40	Csa6G007440	Cucumis sativus
CsaSAUR41	Csa6G092560	Cucumis sativus
CsaSAUR42	Csa6G106780	Cucumis sativus
CsaSAUR43	Csa6G137590	Cucumis sativus
CsaSAUR44	Csa6G147590	Cucumis sativus
CsaSAUR45	Csa6G405980	Cucumis sativus
CsaSAUR46	Csa6G446320	Cucumis sativus
CsaSAUR47	Csa6G446450	Cucumis sativus
CsaSAUR48	Csa6G452710	Cucumis sativus
CsaSAUR49	Csa6G505810	Cucumis sativus
CsaSAUR50	Csa7G007930	Cucumis sativus
CsaSAUR51	Csa7G008430	Cucumis sativus
CsaSAUR52	Csa7G008440	Cucumis sativus
CsaSAUR53	Csa7G008460	Cucumis sativus
CsaSAUR54	Csa7G008960	Cucumis sativus
CsaSAUR55	Csa7G008980	Cucumis sativus
CsaSAUR56	Csa7G008990	Cucumis sativus
CsaSAUR57	Csa7G009000	Cucumis sativus
CsaSAUR58	Csa7G009010	Cucumis sativus
CsaSAUR59	Csa7G009020	Cucumis sativus
CsaSAUR60	Csa7G009030	Cucumis sativus
CsaSAUR61	Csa7G009040	Cucumis sativus
CsaSAUR62	Csa7G009050	Cucumis sativus
CsaSAUR63	Csa7G009070	Cucumis sativus
CsaSAUR64	Csa7G009080	Cucumis sativus
CsaSAUR65	Csa7G009100	Cucumis sativus
CsaSAUR66	Csa7G009120	Cucumis sativus
CsaSAUR67	Csa7G009130	Cucumis sativus
CsaSAUR68	Csa7G009140	Cucumis sativus
CsaSAUR69	Csa7G009150	Cucumis sativus
CsaSAUR70	Csa7G018810	Cucumis sativus
CsaSAUR71	Csa7G238400	Cucumis sativus
CsaSAUR72	Csa7G447190	Cucumis sativus
CsaSAUR73	Csa7G448680	Cucumis sativus
AtSAUR1	AT4G34770	Arabidopsis thaliana
AtSAUR2	AT4G34780	Arabidopsis thaliana
AtSAUR3	AT4G34790	Arabidopsis thaliana
AtSAUR4	AT4G34800	Arabidopsis thaliana
AtSAUR5	AT4G34810	Arabidopsis thaliana
AtSAUR6	AT2G21210	Arabidopsis thaliana
AtSAUR7	AT2G21200	Arabidopsis thaliana
AtSAUR8	AT2G16580	Arabidopsis thaliana
AtSAUR9	AT4G36110	Arabidopsis thaliana
AtSAUR10	AT2G18010	Arabidopsis thaliana
AtSAUR11	AT5G66260	Arabidopsis thaliana
AtSAUR12	AT2G21220	Arabidopsis thaliana
AtSAUR13	AT4G38825	Arabidopsis thaliana
AtSAUR14	AT4G38840	Arabidopsis thaliana
AtSAUR15	AT4G38850	Arabidopsis thaliana
AtSAUR16	AT4G38860	Arabidopsis thaliana
AtSAUR17	AT4G09530	Arabidopsis thaliana
AtSAUR18	AT3G51200	Arabidopsis thaliana
AtSAUR19	AT5G18010	Arabidopsis thaliana
AtSAUR20	AT5G18020	Arabidopsis thaliana
AtSAUR21	AT5G18030	Arabidopsis thaliana
AtSAUR22	AT5G18050	Arabidopsis thaliana
AtSAUR23	AT5G18060	Arabidopsis thaliana
AtSAUR24	AT5G18080	Arabidopsis thaliana
AtSAUR25	AT4G13790	Arabidopsis thaliana
AtSAUR26	AT3G03850	Arabidopsis thaliana
AtSAUR27	AT3G03840	Arabidopsis thaliana
AtSAUR28	AT3G03830	Arabidopsis thaliana
AtSAUR29	AT3G03820	Arabidopsis thaliana
AtSAUR30	AT5G53590	Arabidopsis thaliana
AtSAUR31	AT4G00880	Arabidopsis thaliana
AtSAUR32	AT2G46690	Arabidopsis thaliana
AtSAUR33	AT3G61900	Arabidopsis thaliana
AtSAUR34	AT4G22620	Arabidopsis thaliana
AtSAUR35	AT4G12410	Arabidopsis thaliana
AtSAUR36	AT2G45210	Arabidopsis thaliana
AtSAUR37	AT4G31320	Arabidopsis thaliana
AtSAUR38	AT2G24400	Arabidopsis thaliana
AtSAUR39	AT3G43120	Arabidopsis thaliana
AtSAUR40	AT1G79130	Arabidopsis thaliana
AtSAUR41	AT1G16510	Arabidopsis thaliana
AtSAUR42	AT2G28085	Arabidopsis thaliana
AtSAUR43	AT5G42410	Arabidopsis thaliana
AtSAUR44	AT5G03310	Arabidopsis thaliana
AtSAUR45	AT2G36210	Arabidopsis thaliana
AtSAUR46	AT2G37030	Arabidopsis thaliana
AtSAUR47	AT3G20220	Arabidopsis thaliana
AtSAUR48	AT3G09870	Arabidopsis thaliana
AtSAUR49	AT4G34750	Arabidopsis thaliana
AtSAUR50	AT4G34760	Arabidopsis thaliana
AtSAUR51	AT1G75580	Arabidopsis thaliana
AtSAUR52	AT1G75590	Arabidopsis thaliana
AtSAUR53	AT1G19840	Arabidopsis thaliana
AtSAUR54	AT1G19830	Arabidopsis thaliana
AtSAUR55	AT5G50760	Arabidopsis thaliana
AtSAUR56	AT1G76190	Arabidopsis thaliana
AtSAUR57	AT3G53250	Arabidopsis thaliana
AtSAUR58	AT1G43040	Arabidopsis thaliana
AtSAUR59	AT3G60690	Arabidopsis thaliana
AtSAUR60	AT1G20470	Arabidopsis thaliana
AtSAUR61	AT1G29420	Arabidopsis thaliana
AtSAUR62	AT1G29430	Arabidopsis thaliana
AtSAUR63	AT1G29440	Arabidopsis thaliana
AtSAUR64	AT1G29450	Arabidopsis thaliana
AtSAUR65	AT1G29460	Arabidopsis thaliana
AtSAUR66	AT1G29500	Arabidopsis thaliana
AtSAUR67	AT1G29510	Arabidopsis thaliana
AtSAUR68	AT1G29490	Arabidopsis thaliana
AtSAUR69	AT5G10990	Arabidopsis thaliana
AtSAUR70	AT5G20810	Arabidopsis thaliana
AtSAUR71	AT1G56150	Arabidopsis thaliana
AtSAUR72	AT3G12830	Arabidopsis thaliana
AtSAUR73	AT3G03847	Arabidopsis thaliana
AtSAUR74	AT3G12955	Arabidopsis thaliana
AtSAUR75	AT5G27780	Arabidopsis thaliana
AtSAUR76	AT5G20820	Arabidopsis thaliana
AtSAUR77	AT1G17345	Arabidopsis thaliana
AtSAUR78	AT1G72430	Arabidopsis thaliana
AtSAUR79	AT2G35290	Arabidopsis thaliana
AtARF6	AT1G30330	Arabidopsis thaliana
AtARF8	AT5G37020	Arabidopsis thaliana
AtSTK	AT4G09960	Arabidopsis thaliana
AtCKX7	AT5G21482	Arabidopsis thaliana
AtACT7	AT5G09810	Arabidopsis thaliana

## Sheet: Table S6
Table S6. Primer information in this study
Primer name	Purpose	Forward sequence	Reverse sequence
qBhSAUR1-qRT	qRT-PCR	TCAGAAGGGGACCATCGCTA	GAAGGAAACCCGAAAGCAACC
qBhSAUR2-qRT	qRT-PCR	TAAGCTGGGGAAGGCGATTG	AACTCACCGTCGTTCTGTCC
qBhSAUR3-qRT	qRT-PCR	AGGGTCTTGTCGTGTCTTGC	ATTGGACGAGTTCATCGGCG
qBhSAUR29-qRT	qRT-PCR	AAACTTCGCCGTTCTCGGAT	AGGAGCTCGACGAAAACAGG
qBhSAUR33-qRT	qRT-PCR	TCAAAGCCGGAACTCTCACC	TTGGCACCATCACTCACGG
qBhSAUR41-qRT	qRT-PCR	CATATTGCAGTTTATGTGGGAGAA	CATCGGATGGCAAAAACCAA
qBhSAUR43-qRT	qRT-PCR	GTTGCCTTCGCTACTCCTCA	AGCCCTCTTAAGCAAAGCCAT
qBhSAUR60-qRT	qRT-PCR	AGAAGTCCTCCAACAACGGC	AGATCGGGACGATGAAACGG
qBhSAUR66-qRT	qRT-PCR	AGACGACGACGAGAAGGAAC	AGGATGGTTCGCACACTCTG
qBhUBQ-qRT	qRT-PCR	CCTAACTGGGAAGACGAT	CAAGACCAAGTGAAGGGT
qAtARF6-qRT	qRT-PCR	CCGCATAGCCATCTTCTCTTT	GTGGAGTCACCACCTTCAATAC
qAtARF8-qRT	qRT-PCR	AGGGTCACAGTGAACAGGTAGC	TGGTGGTAGGCTTGGGTAATTGG
qAtSTK-qRT	qRT-PCR	GGCCGTCTCTATGAATACGC	TGGACAGTGCTAGTGTTGGTG
qAtCKX7-qRT	qRT-PCR	GGTTTTGCTACAGCCAGCTCC	GGTCAGCACCGTTGACAAAC
qAtACT-qRT	qRT-PCR	TAACAGGGAGAAGATGACTCAGATCA	AAGATCAAGACGAAGGATAGCATGAG
BhSAUR60-pS1300 GFP	Subcellular localization	ATCGACTCTAGAAAGCTTATGGCCATCCTAAAGGTAAACAAG	GGTACCGGATCCACTAGTTCTAAGCATGGATGAGGTTAAGG
BhSAUR60-pBI121	Overexpression	CGGGGGACTCTAGAGGATCCATGGCCATCCTAAAGGTAAACAAG	GATCGGGGAAATTCGAGCTCTCATCTAAGCATGGATGAGGTTAAGG
BhSAUR60-OE	Genotyping	ATGGCCATCCTAAAGGTAAACAAGC	ACATGCTTAACGTAATTCAACAG
